# Supplementary material for: Prey Status Affects Paralysis Investment in the Ponerine Ant Harpegnathos venator
Source: Insects. 2021 Dec 25;13(1):26. doi: 10.3390/insects13010026 (PMC8780582; doi:10.3390/insects13010026)
Supplement: Supplementary file 1 [file insects-13-00026-s001.zip]

Archive with 1 entries (1 files):
- insects-1494511-SI.pdf
